# Supplementary material for: Coinfection of Porcine Circovirus 2 and Pseudorabies Virus Enhances Immunosuppression and Inflammation through NF-κB, JAK/STAT, MAPK, and NLRP3 Pathways
Source: Int J Mol Sci. 2022 Apr 18;23(8):4469. doi: 10.3390/ijms23084469 (PMC9029761; doi:10.3390/ijms23084469)
Supplement: Supplementary file 1 [file ijms-23-04469-s001.zip]

Archive with 1 entries (1 files):
- ijms-1679993-supplementary.pdf
